# Supplementary material for: Organic Amendments and Trichoderma Change the Rhizosphere Microbiome and Improve Cucumber Yield and Fusarium Suppression
Source: Plants (Basel). 2025 Dec 1;14(23):3660. doi: 10.3390/plants14233660 (PMC12694271; doi:10.3390/plants14233660)
Supplement: Supplementary file 1 [file plants-14-03660-s001.zip]

Archive with 1 entries (1 files):
- plants-3994621-supplementary.pdf
